# Supplementary material for: Radiocarbon Flux Measurements Provide Insight into Why a Pyroligneous Acid Product Stimulates Plant Growth
Source: Int J Mol Sci. 2024 Apr 10;25(8):4207. doi: 10.3390/ijms25084207 (PMC11050665; doi:10.3390/ijms25084207)
Supplement: Supplementary file 1 [file ijms-25-04207-s001.zip]

Archive with 1 entries (1 files):
- ijms-2961308-supplementary.pdf
